# Supplementary material for: Peritoneal Modulators of EZH2-miR-155 Cross-Talk in Endometriosis
Source: Int J Mol Sci. 2021 Mar 28;22(7):3492. doi: 10.3390/ijms22073492 (PMC8038067; doi:10.3390/ijms22073492)
Supplement: Supplementary file 1 [file ijms-22-03492-s001.zip]

Archive with 3 entries (2 files):
- suppl/
- suppl/ijms-1135665 suppl.pdf
- suppl/suppl title.pdf
